# Supplementary material for: Chronological and genetic analysis of an Upper Palaeolithic female infant burial from Borsuka Cave, Poland
Source: iScience. 2023 Oct 23;26(12):108283. doi: 10.1016/j.isci.2023.108283 (PMC10690573; doi:10.1016/j.isci.2023.108283)
Supplement: Table S1. Sample pretreatment information and 14C dating of tooth dentine from Borsuka Cave, related to Figures 5 and 6 [file mmc2.xlsx]

## Sheet: Supplementary Table 1_14C dates
Sample ID	Material	Dentine sampled (mg)	>30 kDa Collagen (mg)	% Collagen >30 kDa	δ13C (‰)	δ15N (‰)	%C	%N	C/N	Method	AMS batch	AMS lab number	GIS/AGE weight (ug C)	F14C	± error	C14 age (BP)	± 1SD error (y)	X2 test	combined BP	combined err	68.3% cal BP	95.4% cal BP
C7/675	Human tooth - uldm1	41.1	3.5	8.5	-20.3	14.9	42.9	13.7	3.6	Graphite	1	Aix-12047.1.2	765	0.0437	0.0008	25140	150	df=1, T=0.6 (5% 3.8)	25100	140	29580-29150	29860-29090
										Gas	2	Aix-12047.1.1	67	0.0454	0.002	24830	350
C7/683	Human tooth - deciduous molar	23.4	1	4.3	-20.08	13.56	39.71	13.25	3.5	Gas	3	Aix-12058.1.1	65	0.0364	0.0015	26610	410	df=2, T=1.4 (5% 6.0)	26610	240	31100-30460	31160-30320
										Gas	3	Aix-12058.1.2	82	0.0349	0.0014	26960	430
										Gas	3	Aix-12058.1.3	73	0.0381	0.0015	26260	400
C7/656	Elk incisor pendant	34.3	2.6	7.6	-20.6	4.7	42.3	14.2	3.5	Graphite	1	Aix-12041.1.2	706	0.0264	0.0008	29180	250	df=1, T=1.9 (5% 3.8)	29310	240	34210-33640	34350-33260
										Gas	2	Aix-12041.1.1	58	0.0234	0.002	30150	690
C7/658	Bos/Bison incisor pendant	48.5	4.4	9.1	-20.3	7.4	42.7	15.2	3.3	Graphite	1	Aix-12042.1.2	709	0.0241	0.0008	29940	280	df=1, T=2.1 (5% 3.8)	30100	260	34750-34290	35190-34150
										Gas	2	Aix-12042.1.1	65	0.0209	0.002	31070	770
C6/479	Bos/Bison incisor pendant	53.9	3.6	6.7	-19.6	6.5	41.8	15	3.3	Graphite	1	Aix-12043.1.2	736	0.0239	0.0008	29990	280	df=1, T=0.6 (5% 3.8)	30080	260	34720-34280	35170-34130
										Gas	2	Aix-12043.1.1	62	0.0223	0.002	30570	730
C6/494	Elk incisor pendant	67.4	4.5	6.7	-19.8	2.3	42.7	15.1	3.3	Graphite	1	Aix-12044.1.2	721	0.0237	0.0008	30070	280	df=2, T=3.3 (5% 3.8)	30460	190	35100-34630	35290-34480
										Graphite	1	Aix-12044.1.3	724	0.0218	0.0008	30740	280
										Gas	2	Aix-12044.1.1	62	0.0213	0.002	30930	760
B5/910	Elk incisor pendant	49.2	1.5	3	-20.4	3.1	37.8	13.4	3.3	Gas	2	Aix-12045.1.1	61	0.0279	0.0022	28760	620	df=2, T=1.4 (5% 6.0)	29310	370	34260-33430	34610-33860
										Gas	2	Aix-12045.1.2	64	0.026	0.0021	29310	640
										Gas	2	Aix-12045.1.3	62	0.0244	0.002	29840	670
B5/913	Bos/Bison incisor pendant	49.9	2.9	5.8	-20.1	6.3	40.4	14.5	3.3	Graphite	1	Aix-12046.1.2	737	0.0236	0.0008	30090	280	df=1, T=0.0 (5% 3.8)	30080	260	34730-34280	35170-34140
										Gas	2	Aix-12046.1.1	60	0.0238	0.002	30030	680
Supplementary Table 1. Sample pretreatment information and 14C dating of tooth dentine from Borsuka Cave, related to Figures 5 and 6. Dates were calibrated in OxCal 4.4 [S1] using the IntCal20 [S2] calibration curve. All dates have been rounded to nearest 10 years. 'Method' indicates whether dates were obatined via graphitisation or direct measurement of CO2 gas. 'GIS/AGE weight (ug C)' shows the…
