# Supplementary material for: Chronological and genetic analysis of an Upper Palaeolithic female infant burial from Borsuka Cave, Poland
Source: iScience. 2023 Oct 23;26(12):108283. doi: 10.1016/j.isci.2023.108283 (PMC10690573; doi:10.1016/j.isci.2023.108283)
Supplement: Table S2. AMS measurements from background (R-EVA 1753 and 2907) and standard (R-EVA 123) bones measured alongside Borsuka Cave samples and used in their age calculation, related to STAR Methods (AMS dating) [file mmc3.xlsx]

## Sheet: Supplementary Table 2_14C BG
Sample ID	Material	Aix lab no	AMS batch	Pretreated with	Measured with	AMS method	weight (GIS/AGE) (ug C)	F14C	± error	14C age (BP)	± error (y)	δ13C (‰)
R-EVA 1753	Background bone	Aix-12018.26.3	1	R-EVA 3479-3484	R-EVA 3479-3485	graphite	725	0.0025	9.25e-05	48860	300	-25.7
R-EVA 1753	Background bone	Aix-12018.27.2	1	R-EVA 3479-3484	R-EVA 3479-3485	graphite	730	0.0025	9.375e-05	48930	300	-25.9
R-EVA 2907	Background bone	Aix-12040.1.2	1	R-EVA 3479-3484	R-EVA 3479-3485	graphite	749	0.0027	0.00010341	48170	310	-18.1
R-EVA 2907	Background bone	Aix-12040.2.2	1	R-EVA 3479-3484	R-EVA 3479-3485	graphite	739	0.0027	0.00010233	48330	310	-15.7
R-EVA 1753	Background bone	Aix-12018.26.1	2	R-EVA 3479-3484	R-EVA 3479-3484	gas	63	0.0058	0.00059914	42190	830	-20.7
R-EVA 1753	Background bone	Aix-12018.26.2	2	R-EVA 3479-3484	R-EVA 3479-3484	gas	61	0.0067	0.00066062	40930	790	-21.8
R-EVA 2907	Background bone	Aix-12040.1.1	2	R-EVA 3479-3484	R-EVA 3479-3484	gas	64	0.0056	0.00061264	42490	880	-19.6
R-EVA 1753	Background bone	Aix-12018.27.1	2	R-EVA 3479-3485	R-EVA 3485	gas	64	0.0041	0.00050758	44940	1000	-22.2
R-EVA 2907	Background bone	Aix-12040.2.1	2	R-EVA 3479-3485	R-EVA 3485	gas	57	0.0051	0.00053142	43160	840	-20.5
R-EVA 2907	Background bone	Aix-12040.6.1	3	R-EVA 3747	R-EVA 3747	gas	78	0.0037	0.0004	45070	880	-14.2
R-EVA 2907	Background bone	Aix-12040.6.8	3	R-EVA 3747	R-EVA 3747	gas	86	0.004	0.0004	44330	850	-16.3
R-EVA 2907	Background bone	Aix-12040.6.9	3	R-EVA 3747	R-EVA 3747	gas	79	0.0049	0.0005	42680	750	-15.6
R-EVA 123	Bone standard	Aix-12003.11.4	1	R-EVA 3479-3484	R-EVA 3479-3485	graphite	728	0.0158	0.00019276	35500	140	-22.9
R-EVA 123	Bone standard	Aix-12003.11.5	1	R-EVA 3479-3484	R-EVA 3479-3485	graphite	723	0.0159	0.0001908	35550	140	-15.5
R-EVA 123	Bone standard	Aix-12003.11.1	2	R-EVA 3479-3484	R-EVA 3479-3484	gas	59	0.0185	0.00099715	35940	760	-22.6
R-EVA 123	Bone standard	Aix-12003.11.2	2	R-EVA 3479-3484	R-EVA 3479-3484	gas	67	0.0185	0.0009768	35940	750	-21.9
R-EVA 123	Bone standard	Aix-12003.11.3	2	R-EVA 3479-3484	R-EVA 3479-3484	gas	62	0.0185	0.0009879	35940	750	-19.9
R-EVA 123	Bone standard	Aix-12060.1.1	3	R-EVA 3747	R-EVA 3747	gas	82	0.0115	0.001	35850	710	-22.7
R-EVA 123	Bone standard	Aix-12060.1.2	3	R-EVA 3747	R-EVA 3747	gas	83	0.012	0.0011	35500	720	-23.6
Supplementary Table 2. AMS measurements from background (R-EVA 1753 and 2907) and standard (R-EVA 123) bones measured alongside Borsuka Cave samples and used in their age calculation, related to STAR Methods (AMS dating). Batches 1 and 2 were pretreated along side the pendants and human tooth C7/675, and batch 3 was pretreated alongside human tooth C7/683.
