# Supplementary material for: Chronological and genetic analysis of an Upper Palaeolithic female infant burial from Borsuka Cave, Poland
Source: iScience. 2023 Oct 23;26(12):108283. doi: 10.1016/j.isci.2023.108283 (PMC10690573; doi:10.1016/j.isci.2023.108283)
Supplement: Table S3. Output of general outlier model of Borsuka Cave Layer VI dates, relating to Figure 5 [file mmc4.xlsx]

## Sheet: Supplementary Table 3_14C model
	Unmodelled (cal BP)				Modelled (cal BP)				Indices Amodel 103.8 Aoverall 103.4
	68.3% range		95.4% range		68.3% range		95.4% range
	from	to	from	to	from	to	from	to	A	Prior outlier probability	Posterior outlier probability
Start Layer VI					35560	34730	36650	34550
Aix-12058 C7/683 Infant human tooth	31100	30460	31160	30320	31100	30450	31170	30310	100.4	0.05	0.04
Aix-12047 C7/675 Infant human tooth	29580	29150	29860	29090	29790	29160	31840	28740	95.3	1	1
Aix-12041 C7/656 Elk pendant	34220	33640	34350	33260	34220	33630	34360	33250	100.5	0.05	0.04
Aix-12042 C7/658 Bos/Bison pendant	34760	34280	35190	34150	34730	34300	35130	34130	105.1	0.05	0.04
Aix-12043 C6/479 Bos/Bison pendant	34730	34270	35170	34130	34700	34280	35110	34100	104.7	0.05	0.04
Aix-12044 C6/494 Elk pendant	35110	34620	35290	34480	35000	34550	35240	34440	102.2	0.05	0.04
Aix-12045 B5/910 Elk pendant	34270	33420	34610	32860	34270	33410	34620	32850	100.5	0.05	0.05
Aix-12046 B5/913 Bos/Bison pendant	34730	34280	35170	34140	34710	34290	35120	34120	104.8	0.05	0.04
Poz-38236 Pendant	29660	29190	29900	29120	29810	29240	29920	29150	97.6	0.05	0.04
Poz-32394 Pendant	31800	31060	32890	30760	31810	31060	32920	30750	100.3	0.05	0.05
Poz-38237 Reindeer bone	30920	30430	31060	30270	30920	30430	31070	30260	100.6	0.05	0.04
Span of Layer VI					5140	5830	4770	6290
Duration Layer VI					34710	29670	35500	28800
End Layer VI					29570	28680	29840	27620
Supplementary Table 3. Output of general outlier model of Borsuka Cave Layer VI dates, relating to Figure 5. C7/675 was set as an outlier due to the C/N value and FTIR.
