# Supplementary material for: Chronological and genetic analysis of an Upper Palaeolithic female infant burial from Borsuka Cave, Poland
Source: iScience. 2023 Oct 23;26(12):108283. doi: 10.1016/j.isci.2023.108283 (PMC10690573; doi:10.1016/j.isci.2023.108283)
Supplement: Table S4. Summary of results from shotgun sequencing for initial screening of samples for ancient DNA content, related to STAR Methods (Ancient DNA: Data generation and shotgun sequencing) [file mmc5.xlsx]

## Sheet: Supplementary Table 4_aDNA_shot
Sample ID	Material	DNA Sample ID	Sampled (mg)	Lysate ID	Extraction ID	Indexed Library ID	Ancient Human DNA detected	Total number of DNA molecules (qPCR based)	Total number of spike-in molecules (qPCR based)	% Modern Human Contamination determined via AuthentiCT (95% CI)	Number of sequenced DNA fragments	Number of DNA fragments ≥ 35bp	Number of mapped DNA fragments ≥35bp & MQ≥25bp	% mapped DNA fragments (≥35bp & MQ≥25)	Average duplication rate	Average DNA fragment length (bp)	Estimated genome coverage in library	Number of putatively deaminated fragment (≥35bp & MQ≥25)	Average fragment length of putatively deaminated fragments (bp)	Estimated genome coverage in library (putatievelydeaminated fragments only)	% 5' C-to-T substitutions for all fragments (95% CI)	% 3' C-to-T substitutions for all fragments (95% CI)	% 5' C-to-T substitutions for fragments with 3' C-to-T substitions (95% CI)	% 3' C-to-T substitutions for fragments with 5' C-to-T substitions (95% CI)
C7/675	Human tooth - left udm1	SP10725	7.2	LYS9531	E18490	A30947	Yes	16000000000	1330000	56.12 (58.95-53.29)	7009897	3290135	8234	0.250263	1.01	59.6	0.479	882	49.7	0.0333122	20.6 (18.6-22.7)	14.6 (13.0-16.4)	53.7 (41.1-66.0)	48.6 (36.9-60.6)
C7/675	Human tooth - left udm1	SP10725	12.9	LYS9532	E18491	A30948	No	13500000000	1290000	NA	8575605	3955381	37436	0.946457	1.01	66	1.55598	377	56.9	0.0112356	1.8 (1.5-2.1)	0.9 (0.7-1.2)	5.9 (0.1-28.7)	3.7 (0.1-19.0)
	Extraction Negative Control			LYS9533	E18492	A30949	No	223000000	1060000	NA	573801	6177	1037	16.7881	1.01	57.1	0.00961415	4	44.8	2.3228e-05	0.3 (0.0-1.9)	0 (0.0-2.2)	NA	NA
	Library Negative Control					A30960	No	293000000	1150000	NA	720475	3731	34	0.911284	1	51.3	0.00033351	1	88	1.1919e-05	0 (0-45.9)	0 (0.0-84.2)	NA	NA
C7/675	Human tooth - left udm1	SP10725	7.2	LYS9531	E22098	A39093	Yes	6190000000	828000	54.00 (60.77-47.23)	1932545	1041180	2495	0.239632	1.01	59.6	0.202355	235	49.1	0.0123194	14.6 (11.5-18.0)	12.4 (9.7-15.7)	22.2 (2.8-60.0)	11.1 (1.4-34.7)
	Extraction Negative Control			LYS9533	E22099	A39094	No	81000000	985000	NA	225489	3803	26	0.683671	1	45.7	0.000158765	0	NA	NA	0 (0.0-45.9)	0 (0.0-60.2)	NA	NA
	Library Negative Control					A39102	No	62800000	960000	NA	153310	2544	6	0.235849	1	60.2	5.75047e-05	0	NA	NA	NA	0 (0.0-97.5)	NA	NA
C7/675	Human tooth - left udm1	SP10725	7.2	LYS9531	E.D.6980	Lib.K.295	NA - used for captures only
C7/675	Human tooth - left udm1	SP10725	7.2	LYS9531	E.D.6981	Lib.K.296	NA - used for captures only
	Library Negative Control					Lib.K.299	NA - used for captures only
C7/683	Human tooth	SP11582	5.2	Lys19696	E29671	A55245	No	1370000000	1390000	NA	1628190	802479	7210	0.898466	1	69.7	0.170704	92	57.1	0.0014707	1.5 (0.9-2.2)	1.5 (0.9-2.2)	0 (0.0-41.0)	0 (0.0-45.9)
	Extraction Negative Control			Lys19703	E29679	A55255	No	65600000	1350000	NA	140081	7523	107	1.4223	1	58.5	0.00119696	0	NA	0	0 (0.0-17.6)	0 (0.0-16.8)	NA	NA
	Library Negative Control					A55251	No	83400000	2080000	NA	162220	2181	7	0.320954	1	43.1	6.65052e-05	0	NA	0	0 (0.0-70.8)	NA	NA	NA
C7/683	Human tooth	SP11582	5.2	Lys19696	E31728	A60859	No	619000000	601000	NA	1934790	671660	7363	1.09624	1.02	76	0.0715	88	56.7	0.000532002	1.9 (1.3-2.8)	1.5 (0.9-2.3)	50 (1.3-98.7)	14.3 (0.4-57.9)
	Extraction Negative Control			Lys21212	E31727	A60858	No	32200000	253000	NA	216527	2303	35	1.51976	1	46.6	0.000134	2	43.5	4.30593e-06	11.1 (0.3-48.2)	0 (0.0-33.6)	NA	NA
	Library Negative Control					A60861	No	35600000	390000	NA	211747	2610	11	0.421456	1	49	6.87e-05	0	NA	0	0 (0.0-97.5)	0 (0.0-97.5)	NA	NA
C7/683	Human tooth	SP11582	4.7	LYS19695	E30062	A58931	No	2350000000	1200000	NA	5259749	2572426	27028	1.05068	1.02	70.4	0.341094	221	62.3	0.00204615	1 (0.8-1.3)	1.2 (1.0-1.6)	0 (0.0-21.8)	0 (0.0-20.6)
	Library Negative Control					A58929	No	114000000	1120000	NA	352541	3624	12	0.331126	1	49	0.000137233	0	NA	0	0 (0.0-45.9)	NA	NA	NA
Supplementary Table 4. Summary of results from shotgun sequencing for initial screening of samples for ancient DNA content, related to STAR Methods (Ancient DNA: Data generation and shotgun sequencing). Boxes indicate which extracts and libraries were processed together (mg: milligram; bp: base pairs; MQ: mapping quality; CI: binomial confidence interval).
