# Supplementary material for: Chronological and genetic analysis of an Upper Palaeolithic female infant burial from Borsuka Cave, Poland
Source: iScience. 2023 Oct 23;26(12):108283. doi: 10.1016/j.isci.2023.108283 (PMC10690573; doi:10.1016/j.isci.2023.108283)
Supplement: Table S5. Summary of results from sequencing of libraries enriched for mitochondrial DNA, related to STAR Methods (Ancient DNA: Mitochondrial DNA analysis) [file mmc6.xlsx]

## Sheet: Supplementary Table 5_aDNA_mtDN
Sample ID	Material	DNA Sample ID	Sampled (mg)	Lysate ID	Extraction ID	Indexed Library ID	Capture Library ID	Ancient Human mtDNA Deteccted	Used for reconstructing mtDNA genome	% Modern Human Contamination determined via AuthentiCT (95% CI)	Number of sequenced DNA fragments	Number of DNA fragments ≥ 35bp	Number of mapped DNA fragments ≥35bp & MQ≥25bp	% mapped DNA fragments (≥35bp & MQ≥25)	Number of unique mapped DNA fragments (≥35bp & MQ≥25bp)	Average duplication rate	Average DNA fragment length (bp)	Estimated genome coverage in library	Number of unique putatively deaminated fragment (≥35bp & MQ≥25)	Average fragment length of putatively deaminated fragments (bp)	Estimated genome coverage in library (putatievely deaminated fragments only)	% 5' C-to-T substitutions for all fragments (95% CI)	% 3' C-to-T substitutions for all fragments (95% CI)	% 5' C-to-T substitutions for fragments with 3' C-to-T substitions (95% CI)	% 3' C-to-T substitutions for fragments with 5' C-to-T substitions (95% CI)
C7/675	Human tooth - left udm1	SP10725	7.2	LYS9531	E18490	A30947	B36826	Yes	Yes	8.03 (6.58-9.48)	1694224	1260176	938984	74.5121	436953	2.14	60.3	1587.53	60728	60.9	222.83	35.1 (34.8-35.4)	24.6 (24.3-24.9)	36.0 (34.9-37.1)	25.5 (24.7-26.4)
C7/675	Human tooth - left udm1	SP10725	12.9	LYS9532	E18491	A30948	B36827	Yes	No	39.94 (38.77-41.12)	580101	387047	243078	62.8032	92136	2.67	61.5	341.41	7660	55.4	25.57	21.3 (20.7-21.8)	14.5 (14.0-15.0)	33.2 (30.3-36.2)	25.1 (22.8-27.6)
	Extraction Negative Control			LYS9533	E18492	A30949	B36828	No	No	NA	20236	5535	5002	90.3704	680	7.39	56.8	2.32	3	49	0.01	1.8 (0.4-5.1)	0 (0.0-2.5)	NA	0 (0.0-97.5)
	Library Negative Control					A30960	B36838	No	No	NA	6529	333	147	44.1441	36	4.11	65.1	0.14	0	NA	NA	0 (0.0-36.9)	0 (0.0-41.0)	NA	NA
C7/683	Human tooth	SP11582	5.2	Lys19696	E31728	A60859	B60856	Yes	Yes	2.93. (0.85-3.53)	1194174	826285	767169	92.8456	111828	6.86	51.1	344.3	15269	50.3	46.28	31.7 (31.2-32.3)	25.8 (25.3-26.3)	30.7 (28.7-32.8)	24.8 (23.1-26.5)
	Library Negative Control					A60861	B60857	No	No	NA	103891	31352	30388	96.9252	5	6077.6	40.4	0.01	0	NA	NA	0 (0.0-70.8)	0.0 (0.0-84.2)	NA	NA
Supplementary Table 5. Summary of results from sequencing of libraries enriched for mitochondrial DNA, related to STAR Methods (Ancient DNA: Mitochondrial DNA analysis). Boxes indicate which extracts and libraries were processed together (mg: milligram; bp: base pairs; MQ: mapping quality; CI: binomial confidence interval).
