# Supplementary material for: Chronological and genetic analysis of an Upper Palaeolithic female infant burial from Borsuka Cave, Poland
Source: iScience. 2023 Oct 23;26(12):108283. doi: 10.1016/j.isci.2023.108283 (PMC10690573; doi:10.1016/j.isci.2023.108283)
Supplement: Table S6. Previously published ancient individuals included for tree building and molecular dating, related to Figure 6C [file mmc7.xlsx]

## Sheet: Supplementary Table 6_mtDNA_gen
Individual	Country	Radiocarbon AMS lab code	Raw radiocarbon date (BP ± 1𝜎)	Date type	Reference for radiocarbon date	Calibrated radiocarbon range (cal BP, 95.4% confidence interval)	Reference for mtDNA
Ust Ishim	Russia	OxA-25516; OxA-30190	41,400 ± 950	Direct-UF	Fu et al., 2014 [S3]	42,900 - 45,930	Fu et al., 2014 [S3]
Boshan 11	China	MAMS-13530	7,368 ± 34	Direct	Fu et al., 2013a [S4]	8,030 - 8,320	Fu et al., 2013a [S4]
Loschbour	Luxembourg	OxA-7338	7,205 ± 50	Direct	Higham et al., 2007 [S5]	7,930 - 8,170	Fu et al., 2013a [S4]
Tianyuan	China	BA-03222	34,430 ± 510	?	Fu et al., 2013b [S6]	38,070 - 40,850	Fu et al., 2013b [S6]
Kostenki 14	Russia	OxA-X-2395-15	33,250 ± 500	HYP	Marom et al., 2012 [S7]	36,670 - 39,380	Krause et al., 2010 [S8]
Iceman	Italy	OxA-3371–6; OxA-3419-21	4,540 ± 55	Direct	Kutschera et al.,2002 [S9]	4,970 - 5,450	Ermini et al., 2008 [S10]
Saqqaq	Greenland	OxA-20656	4,044 ± 31	Direct	Rasmussen et al., 2010 [S11]	4,410 - 4,790	Gilbert et al., 2008 [S12]
Oberkassel 998	Germany	OxA-4790	11,570 ± 100	Direct	Hedges et al., 1998 [S13]	13,180 - 13,730	Fu et al., 2013a [S4]
Dolni Vestonice 14	Czech Republic	Aix-12028	26,760 ± 100	Direct-UF	Fewlass et al., 2019 [S14]	30,860 - 31,150	Fu et al., 2013a [S4]
Dolni Vestonice 13	Czech Republic	Aix-12027	27,040 ± 100	Direct-UF	Fewlass et al., 2019 [S14]	31,030 - 31,240	Fu et al., 2013a [S4]
Bacho Kiro F6_620	Bulgaria	ETH-86773; Aix-12025	31,660 ± 140	Direct-UF	Fewlass et al., 2020 [S15]	42,580 - 43,930	Hublin et al., 2020 [S16]
Bacho Kiro BB7_240	Bulgaria	ETH-86770	41,850 ± 480	Direct-UF	Fewlass et al., 2020 [S15]	43,940 - 45,550	Hublin et al., 2020 [S16]
Bacho Kiro CC7_335	Bulgaria	ETH-86772	42,450 ± 510	Direct-UF	Fewlass et al., 2020 [S15]	44,420 - 45,930	Hublin et al., 2020 [S16]
Bacho Kiro CC7_2289	Bulgaria	ETH-86771	40,600 ± 420	Direct-UF	Fewlass et al., 2020 [S15]	42,990 - 44,400	Hublin et al., 2020 [S16]
Bacho Kiro 1653	Bulgaria	ETH-86768; Aix-12024	30,570 ± 120	Direct-UF	Fewlass et al., 2020 [S15]	34,610 - 35,290	Hublin et al., 2020 [S16]
Oase 1	Romania	GrA-22810; OxA-11711	34,950 ± 900	Direct; Direct-UF	Trinkaus et al., 2003 [S17]	37,950 - 41,860	Fu et al., 2015 [S18]
Muierii 2	Romania	OxA-16252	29,110 ± 190	Direct-UF	Soficaru et al., 2006 [S19]	33,140 - 34,180	Fu et al, 2016 [S20]
Fumane2	Italy	NA	NA	NA	NA	NA	Benazzi et al., 2015 [S21]
Vindija 33.19	Croatia	Ox-X-2717-11	44,300 ± 1200	HYP	Devièse et al., 2017 [S22]	44,690 - 49,930	Prüfer et al., 2017 [S23]
Supplementary Table 6. Previously published ancient individuals included for tree building and molecular dating, related to Figure 6C. Published dates were re-calibrated using IntCal20 [S2] and OxCal 4.4 [S1].
