# Supplementary material for: Chronological and genetic analysis of an Upper Palaeolithic female infant burial from Borsuka Cave, Poland
Source: iScience. 2023 Oct 23;26(12):108283. doi: 10.1016/j.isci.2023.108283 (PMC10690573; doi:10.1016/j.isci.2023.108283)
Supplement: Table S7. The marginal log likelihood for different tree and clock model combinations, related to STAR Methods (Ancient DNA: Mitochondrial DNA analysis) [file mmc8.xlsx]

## Sheet: Supplementary Table 7_BEAST_tab
Clock Model	Tree Model	Marginal log likelihood
Strict	Constant	-30975.2
	Bayesian skyline	-30963.8
Relaxed log normal	Constant	-30975
	Bayesian skyline	-30964.8
Supplementary Table 7. The marginal log likelihood for different tree and clock model combinations, related to STAR Methods (Ancient DNA: Mitochondrial DNA analysis). The best fitting model, which was used for tree building and molecular dating, is highlighted.
