# Supplementary material for: Chronological and genetic analysis of an Upper Palaeolithic female infant burial from Borsuka Cave, Poland
Source: iScience. 2023 Oct 23;26(12):108283. doi: 10.1016/j.isci.2023.108283 (PMC10690573; doi:10.1016/j.isci.2023.108283)
Supplement: Table S8. Summary of results from sequencing of libraries enriched for nuclear SNPs in the '1240k′ array, related to STAR Methods (Ancient DNA: Nuclear DNA analysis) [file mmc9.xlsx]

## Sheet: Supplementary Table 8_nDNAcaptu
Sample ID	Material	DNA Sample ID	Lysate ID	Extraction ID	Indexed Library ID	Capture Library ID	Ancient Human nDNA Deteccted	% Modern Human Contamination determined via AuthentiCT (95% CI)	Number of sequenced DNA fragments	Number of DNA fragments ≥ 35bp	Number of mapped DNA fragments ≥35bp & MQ≥25bp	Number of mapped DNA fragments on target (≥35bp & MQ≥25)	Number of unique mapped DNA fragments on target (≥35bp & MQ≥25)	Number of SNPs covered	% of targeted SNPs covered	Average duplication rate	Average DNA fragment length (bp)	Number of unique on target putatively deaminated fragment (≥35bp & MQ≥25) (terminal 3 bases)	Number of SNPs covered by putatively deaminated fragments	% of targeted SNPs ccovered by putaticely deaminated fragments	Average fragment length of putatively deaminated fragments (bp)	% 5' C-to-T substitutions for all fragments (95% CI)	% 3' C-to-T substitutions for all fragments (95% CI)	% 5' C-to-T substitutions for fragments with 3' C-to-T substitions (95% CI)	% 3' C-to-T substitutions for fragments with 5' C-to-T substitions (95% CI)
C7/675	Human tooth - left udm1	SP10725	LYS9531	E18490	A30947	N6760/N6768	Yes	56.50 (55.36-57.65)	19895499	13538470	4814199	3870154	204699	184168	14.9364	18.91	73.7	13300	13527	1.09707	59.9	11.7 (11.4-12.0)	7.7 (7.5-8.0)	40.8 (37.6 - 44.1)	31.3 (28.6 - 34.0)
	Library Negative Control				A30960	N6440/N6443	No	NA	2337309	1240783	490441	396613	619	491	0.0398211	640.73	73	20	19	0.00154094	69.2	3.8 (1.4-8.0)	3.4 (0.9-8.5)	NA	0 (0.0-97.5)
C7/675	Human tooth - left udm1	SP10725	LYS9531	E22098	A39093	N8219/N8251	Yes	56.38 (55.17-57.59)	14682931	10338942	3975211	3185769	244195	217562	17.6447	13.05	73.2	15639	15828	1.28368	59.4	11.4 (11.1-11.7)	7.5 (7.3-7.7)	40.6 (37.6-43.6)	30 (27.6-32.4)
	Extraction Negative Control		LYS9533	E22099	A39094	N8220/N8252	No	NA	1453591	825559	300766	224724	802	707	0.0573392	280.2	63.8	12	12	0.00097323	55.6	2.2 (0.6-5.4)	1.7 (0.4-4.9)	0 (0.0-97.5)	0 (0.0-84.2)
	Library Negative Control				A39102	N8221/N8253	No	NA	1215222	687563	101779	79138	217	179	0.0145173	364.69	68.2	4	4	0.00032441	71.5	1.8 (0.0-9.7)	4.9 (0.6-16.5)	0 (0.0-97.5)	NA
C7/675	Human tooth - left udm1	SP10725	LYS9531	E.D.6980	Lib.K.295	Cap.J.5020	Yes	57.88 (56.86-58.90)	12197260	8066361	2788925	2207908	194779	179773	14.58	11.34	79.4	13288	13515	1.09609	64.6	12.0 (11.7-12.4)	9.0 (8.7-9.3)	40.7 (37.5-43.9)	36.2 (33.3-39.1)
C7/675	Human tooth - left udm1	SP10725	LYS9531	E.D.6981	Lib.K.296	Cap.J.5021	Yes	58.07 (56.75-59.39)	5083733	2938062	1147160	906165	59412	58397	4.74	15.25	76.4	4169	4256	0.34517	61.5	11.9 (11.3-12.5)	9.3 (8.8-9.8)	38.8 (33.1-44.9)	35.4 (30.0-41.1)
	Library Negative Control				Lib.K.299	Cap.J.5022	No	NA	558569	221118	96659	71120	1032	1013	0.08	68.91	69.5	20	20	0.00162	57.8	3.0 (1.2-6.0)	0.0 (0.0-1.8)	NA	0.0 (0.0-84.2)
C7/675	Human tooth - left udm1	SP10725	LYS9531	NA	Merged data from A30947, A39093, Lib.K.295, Lib.K.296	NA	Yes	56.24 (55.10-57.38)	51859423	34881835	12725495	10169996	703041	513237	41.63	14.47	75.3	46393	46286	3.75	61.2	11.7 (11.6-11.9)	8.1 (8.0-8.2)	40.5 (38.8-42.3)	32.4 (31.0-33.9)
C7/683	Human tooth	SP11582	Lys19696	E29671	A55245	B56921	No	NA	17453675	9643712	5655567	4790764	355913	304103	24.66	13.46	88.7	3640	3847	0.31	77.8	1.1 (1.1-1.2)	1 (0.9-1.1)	8.6 (5.1-13.4)	8.4 (5.0-13.1)
	Library Negative Control				A55251	B56922	No	NA	2445408	1041777	14944	10495	180	179	0.015	58.31	58.9	2	2	0.0002	75.5	2.1 (0.1-11.1)	0 (0.0-7.5)	NA	0 (0.0-97.5)
C7/683	Human tooth	SP11582	Lys19696	E31728	A60859	B60887	No	NA	13379533	5813934	3948036	3409435	125233	120283	9.75521	27.22	91.9	1280	1334	0.10819	81.1	1.2 (1.1-1.3)	1 (0.8-1.1)	4 (0.5-13.7)	3.1 (0.4-10.7)
	Library Negative Control				A60861	B60888	No	NA	3014078	1272778	96503	74041	173	156	0.0126519	427.98	51.8	4	4	0.00032441	38	0 (0.0-8.0)	0 (0.0-8.2)	NA	NA
Supplementary Table 8. Summary of results from sequencing of libraries enriched for nuclear SNPs in the '1240k' array, related to STAR Methods (Ancient DNA: Nuclear DNA analysis). Boxes indicate which extracts and libraries were processed together (mg: milligram; bp: base pairs; MQ: mapping quality; CI: binomial confidence interval).
